# Supplementary material for: Charting the Scientific Landscape of Indirect Estimation Models in Doping Prevalence Research: A Bibliometric Analysis with Narrative Appraisal
Source: Sports (Basel). 2026 Jun 3;14(6):229. doi: 10.3390/sports14060229 (PMC13306287; doi:10.3390/sports14060229)
Supplement: Supplementary file 1 [file sports-14-00229-s001.zip]

Archive with 5 entries (5 files):
- Sports IEM review Table S1.pdf
- Sports IEM review Table S2.pdf
- Sports IEM review Table S3.pdf
- Sports IEM review Table S4.pdf
- Sports IEM review Table S5.pdf
